# Supplementary material for: Unraveling the Intrinsic Mechanisms Controlling the Variations in Density, Sensitivity, and Thermal Decomposition of Typical Nitroguanidine Derivatives
Source: Molecules. 2025 Oct 28;30(21):4204. doi: 10.3390/molecules30214204 (PMC12608654; doi:10.3390/molecules30214204)
Supplement: Supplementary file 1 [file molecules-30-04204-s001.zip]

Archive with 1 entries (1 files):
- molecules-3934007-supplementary.pdf
